# Supplementary material for: Experiences of Migrant People Living with HIV in a Multidisciplinary HIV Care Setting with Rapid B/F/TAF Initiation and Cost-Covered Treatment: The ‘ASAP’ Study
Source: J Pers Med. 2022 Sep 13;12(9):1497. doi: 10.3390/jpm12091497 (PMC9503330; doi:10.3390/jpm12091497)
Supplement: Supplementary file 1 [file jpm-12-01497-s001.zip]

Archive with 1 entries (1 files):
- jpm-1900609-supplementary.pdf
